# Supplementary material for: Bacterial microbiome of the nose of healthy dogs and dogs with nasal disease
Source: PLoS One. 2017 May 1;12(5):e0176736. doi: 10.1371/journal.pone.0176736 (PMC5411083; doi:10.1371/journal.pone.0176736)
Supplement: S1 Table — (XLSX) [file pone.0176736.s001.xlsx]

## Sheet: Tabelle1
Taxa Summary
	Healthy		Neoplasia		Chronic Rhinitis
Taxa	mean%*	standard deviation%	mean%	standard deviation%	mean%	standard deviation%	p-value	q-value
Phylum
k__Bacteria;p__Acidobacteria	0.86a	1.05194	0.08b	0.106957	0.71ab	0.796907	0.0139	0.18765
k__Bacteria;p__Verrucomicrobia	0.43a	1.21503	0.01b	0.0103957	0.51ab	1.21	0.0077	0.18765
Class
k__Bacteria;p__Acidobacteria;c__Acidobacteria-6	0.24a	0.31743	0.03b	0.0213515	0.22ab	0.492281	0.0202	0.2535
k__Bacteria;p__Acidobacteria;c__[Chloracidobacteria]	0.54a	0.691294	0.04b	0.103528	0.35ab	0.649663	0.0234	0.2535
k__Bacteria;p__Planctomycetes;c__Phycisphaerae	0.07a	0.185644	0.03b	0.0881307	0.00ab	0.000947136	0.0084	0.2535
k__Bacteria;p__Proteobacteria;c__Betaproteobacteria	5.05a	7.79243	18.57b	17.4901	7.48ab	5.42216	0.0184	0.2535
k__Bacteria;p__Verrucomicrobia;c__[Spartobacteria]	0.07a	0.147533	0.01b	0.00508087	0.50ab	1.20928	0.0511	0.316727
Order
k__Bacteria;p__Acidobacteria;c__Acidobacteria-6;o__CCU21	0.01a	0.0379559	0.00b	0.00108367	0.00ab	0.00189101	0.049	0.364088
k__Bacteria;p__Acidobacteria;c__[Chloracidobacteria];o__RB41	0.53a	0.685686	0.04b	0.103576	0.35ab	0.649663	0.0266	0.364088
k__Bacteria;p__Proteobacteria;c__Gammaproteobacteria;o__Pasteurellales	0.70a	0.823609	15.57b	20.0761	3.42ab	4.14912	0.0193	0.364088
k__Bacteria;p__Verrucomicrobia;c__[Spartobacteria];o__[Chthoniobacterales]	0.07a	0.147533	0.01b	0.00508087	0.50ab	1.20928	0.0511	0.364088
Family
k__Bacteria;p__Acidobacteria;c__Acidobacteria-6;o__CCU21;f__	0.01a	0.0379559	0.00b	0.00108367	0.00ab	0.00189101	0.049	0.457272
k__Bacteria;p__Acidobacteria;c__Acidobacteria-6;o__iii1-15;f__	0.15a	0.203312	0.01b	0.00930754	0.18ab	0.398718	0.0311	0.457272
k__Bacteria;p__Acidobacteria;c__[Chloracidobacteria];o__RB41;f__Ellin6075	0.48a	0.596658	0.04b	0.102533	0.35ab	0.645873	0.0239	0.457272
k__Bacteria;p__Actinobacteria;c__Actinobacteria;o__Actinomycetales;f__ACK-M1	0.00a	0.00199012	0.00ab	0.00189909	0.00b	0.00239157	0.0254	0.457272
k__Bacteria;p__Bacteroidetes;c__Flavobacteriia;o__Flavobacteriales;f__Flavobacteriaceae	0.00a	0.00503335	0.09ab	0.26183	0.01b	0.00801901	0.0176	0.457272
k__Bacteria;p__Planctomycetes;c__Phycisphaerae;o__WD2101;f__	0.07a	0.185941	0.00b	0.0118175	0.00b	0.000947136	0.0031	0.2263
k__Bacteria;p__Planctomycetes;c__Planctomycetia;o__Pirellulales;f__Pirellulaceae	0.16a	0.384041	0.00b	0.00216287	0.21ab	0.361538	0.0271	0.457272
k__Bacteria;p__Planctomycetes;c__Planctomycetia;o__Planctomycetales;f__Planctomycetaceae	0.04a	0.104152	0.00b	0.00156172	0.00ab	0.00174333	0.0363	0.457272
k__Bacteria;p__Proteobacteria;c__Alphaproteobacteria;o__Rhizobiales;f__Aurantimonadaceae	0.04a	0.0430628	0.00b	0.0045556	0.01ab	0.00794113	0.0497	0.457272
k__Bacteria;p__Proteobacteria;c__Alphaproteobacteria;o__Rhizobiales;f__Rhizobiaceae	0.13a	0.217541	0.01b	0.00787178	0.02ab	0.0156798	0.0293	0.457272
k__Bacteria;p__Proteobacteria;c__Alphaproteobacteria;o__Rhodospirillales;f__Acetobacteraceae	0.11a	0.180266	0.02b	0.0149678	1.14ab	2.11262	0.0409	0.457272
k__Bacteria;p__Proteobacteria;c__Betaproteobacteria;Other;Other	0.00a	0.00155461	0.01b	0.00862219	0.00ab	0.00189101	0.0139	0.457272
k__Bacteria;p__Proteobacteria;c__Betaproteobacteria;o__Nitrosomonadales;f__	0.00a	0.000915869	0.04b	0.124968	0.00ab	0.00270762	0.0023	0.2263
k__Bacteria;p__Proteobacteria;c__Gammaproteobacteria;o__Aeromonadales;f__Aeromonadaceae	0.00a	0.00617622	0.03b	0.0703088	0.00ab	0.0020706	0.0015	0.2263
k__Bacteria;p__Proteobacteria;c__Gammaproteobacteria;o__Pasteurellales;f__Pasteurellaceae	0.70a	0.823609	15.57b	20.0761	3.42ab	4.14912	0.0193	0.457272
k__Bacteria;p__Proteobacteria;c__Gammaproteobacteria;o__Pseudomonadales;f__Moraxellaceae	60.48a	30.3505	22.82b	29.0207	40.91ab	32.7023	0.0059	0.323025
k__Bacteria;p__Verrucomicrobia;c__[Spartobacteria];o__[Chthoniobacterales];f__[Chthoniobacteraceae]	0.07a	0.147533	0.01b	0.00508087	0.50ab	1.20928	0.0511	0.457272
Genus
k__Bacteria;p__Acidobacteria;c__Acidobacteria-6;o__CCU21;f__;g__	0.01a	0.0379559	0.00b	0.00108367	0.00ab	0.00189101	0.049	0.59774
k__Bacteria;p__Acidobacteria;c__Acidobacteria-6;o__iii1-15;f__;g__	0.15a	0.203312	0.01b	0.00930754	0.18ab	0.398718	0.0311	0.59774
k__Bacteria;p__Acidobacteria;c__[Chloracidobacteria];o__RB41;f__Ellin6075;g__	0.48a	0.596658	0.04b	0.102533	0.35ab	0.645873	0.0239	0.59774
k__Bacteria;p__Actinobacteria;c__Actinobacteria;o__Actinomycetales;f__ACK-M1;g__	0.00a	0.00199012	0.00a	0.00189909	0.00b	0.00239157	0.0254	0.59774
k__Bacteria;p__Bacteroidetes;c__Sphingobacteriia;o__Sphingobacteriales;f__Sphingobacteriaceae;g__Pedobacter	0.24a	0.390638	0.02b	0.0414424	0.04ab	0.0174332	0.0256	0.59774
k__Bacteria;p__Planctomycetes;c__Phycisphaerae;o__WD2101;f__;g__	0.07a	0.185941	0.00b	0.0118175	0.00b	0.000947136	0.0031	0.24366
k__Bacteria;p__Planctomycetes;c__Planctomycetia;o__Gemmatales;f__Gemmataceae;g__Gemmata	0.12a	0.212477	0.00b	0.00292985	0.05ab	0.0773056	0.0161	0.575209
k__Bacteria;p__Planctomycetes;c__Planctomycetia;o__Planctomycetales;f__Planctomycetaceae;g__Planctomyces	0.04a	0.104152	0.00b	0.00156172	0.00ab	0.00174333	0.0363	0.59774
k__Bacteria;p__Proteobacteria;c__Alphaproteobacteria;o__Rhizobiales;f__Hyphomicrobiaceae;g__Devosia	0.14a	0.29487	0.01b	0.0125525	0.02ab	0.0149081	0.0421	0.59774
k__Bacteria;p__Proteobacteria;c__Alphaproteobacteria;o__Rhizobiales;f__Rhizobiaceae;g__	0.01a	0.0114377	0.00b	0.00214179	0.00ab	0.00270762	0.0349	0.59774
k__Bacteria;p__Proteobacteria;c__Alphaproteobacteria;o__Rhodobacterales;f__Rhodobacteraceae;Other	0.04a	0.0542217	0.02b	0.075484	0.01ab	0.00783906	0.0079	0.388088
k__Bacteria;p__Proteobacteria;c__Alphaproteobacteria;o__Sphingomonadales;f__Sphingomonadaceae;g__Kaistobacter	0.20a	0.320153	0.03b	0.0255312	0.29ab	0.419735	0.0361	0.59774
k__Bacteria;p__Proteobacteria;c__Alphaproteobacteria;o__Sphingomonadales;f__Sphingomonadaceae;g__Sphingobium	0.01a	0.0134424	0.00b	0.00108367	0.01ab	0.0099306	0.0517	0.59774
k__Bacteria;p__Proteobacteria;c__Betaproteobacteria;Other;Other;Other	0.00a	0.00155461	0.01b	0.00862219	0.00ab	0.00189101	0.0139	0.575209
k__Bacteria;p__Proteobacteria;c__Betaproteobacteria;o__Burkholderiales;f__Alcaligenaceae;Other	0.01a	0.0117158	0.10b	0.258669	0.01ab	0.0115904	0.0038	0.2489
k__Bacteria;p__Proteobacteria;c__Betaproteobacteria;o__Nitrosomonadales;f__Nitrosomonadaceae;g__Nitrosovibrio	0.00a	0.00413422	0.00b	0.00237774	0.03ab	0.074109	0.0526	0.59774
k__Bacteria;p__Proteobacteria;c__Gammaproteobacteria;o__Aeromonadales;f__Aeromonadaceae;g__	0.00a	0.00617622	0.03b	0.0703088	0.00ab	0.0020706	0.0015	0.1965
k__Bacteria;p__Proteobacteria;c__Gammaproteobacteria;o__Cardiobacteriales;f__Cardiobacteriaceae;Other	2.14a	3.55289	0.18b	0.0952037	1.15ab	2.49416	0.0258	0.59774
k__Bacteria;p__Proteobacteria;c__Gammaproteobacteria;o__Pasteurellales;f__Pasteurellaceae;g__Pasteurella	0.09a	0.0817292	2.56b	6.50372	0.50ab	0.671741	0.0045	0.252643
k__Bacteria;p__Proteobacteria;c__Gammaproteobacteria;o__Pseudomonadales;f__Moraxellaceae;Other	0.18a	0.0809591	0.04b	0.0509683	0.13ab	0.110679	0.0015	0.1965
k__Bacteria;p__Proteobacteria;c__Gammaproteobacteria;o__Pseudomonadales;f__Moraxellaceae;g__Moraxella	58.41a	30.3265	15.34b	21.8964	34.53ab	31.9225	0.0012	0.1965
k__Bacteria;p__Proteobacteria;c__Gammaproteobacteria;o__Pseudomonadales;f__Moraxellaceae;g__Psychrobacter	0.02a	0.0430588	0.01b	0.00811031	0.06ab	0.0996912	0.016	0.575209
k__Bacteria;p__Proteobacteria;c__Gammaproteobacteria;o__Xanthomonadales;f__Xanthomonadaceae;g__Luteimonas	0.00a	0.0108719	0.02b	0.0531416	0.00ab	0.00174333	0.0331	0.59774
Species
k__Archaea|p__Crenarchaeota|c__Thaumarchaeota|o__Nitrososphaerales|f__Nitrososphaeraceae|g__Candidatus Nitrososphaera|s__SCA1170	0.04a	0.135167	0.00b	0	0.00ab	0.000947136	0.005	0.208889
k__Bacteria|p__Acidobacteria|c__Acidobacteria-6|o__CCU21|f__|g__|s__	0.01a	0.0379559	0.00b	0.00108367	0.00ab	0.00189101	0.049	0.511215
k__Bacteria|p__Acidobacteria|c__Acidobacteria-6|o__iii1-15|f__|g__|s__	0.15a	0.203312	0.01b	0.00930754	0.18ab	0.398718	0.0311	0.494171
k__Bacteria|p__Acidobacteria|c__[Chloracidobacteria]|o__RB41|f__Ellin6075|g__|s__	0.48a	0.596658	0.04b	0.102533	0.35ab	0.645873	0.0239	0.48504
k__Bacteria|p__Actinobacteria|c__Actinobacteria|o__Actinomycetales|f__ACK-M1|g__|s__	0.00a	0.00199012	0.00a	0.00189909	0.00b	0.00239157	0.0254	0.48504
k__Bacteria|p__Actinobacteria|c__Actinobacteria|o__Actinomycetales|f__Micrococcaceae|g__Arthrobacter|Other	0.00a	0.00297133	0.00ab	0.00430262	0.07b	0.164093	0.0233	0.48504
k__Bacteria|p__Bacteroidetes|c__Sphingobacteriia|o__Sphingobacteriales|f__Sphingobacteriaceae|g__Pedobacter|s__	0.23a	0.383446	0.02b	0.0407607	0.04ab	0.0166737	0.0256	0.48504
k__Bacteria|p__Planctomycetes|c__Phycisphaerae|o__WD2101|f__|g__|s__	0.07a	0.185941	0.00b	0.0118175	0.00b	0.000947136	0.0031	0.208889
k__Bacteria|p__Planctomycetes|c__Planctomycetia|o__Gemmatales|f__Gemmataceae|g__Gemmata|s__	0.12a	0.212477	0.00b	0.00292985	0.05ab	0.0773056	0.0161	0.480743
k__Bacteria|p__Planctomycetes|c__Planctomycetia|o__Planctomycetales|f__Planctomycetaceae|g__Planctomyces|s__	0.04a	0.104152	0.00b	0.00156172	0.00ab	0.00174333	0.0363	0.494171
k__Bacteria|p__Proteobacteria|c__Alphaproteobacteria|o__Rhizobiales|f__Hyphomicrobiaceae|g__Devosia|s__	0.14a	0.29487	0.01b	0.0125525	0.02ab	0.0149081	0.0421	0.511215
k__Bacteria|p__Proteobacteria|c__Alphaproteobacteria|o__Rhizobiales|f__Rhizobiaceae|g__|s__	0.01a	0.0114377	0.00b	0.00214179	0.00ab	0.00270762	0.0349	0.494171
k__Bacteria|p__Proteobacteria|c__Alphaproteobacteria|o__Rhodobacterales|f__Rhodobacteraceae|Other|Other	0.04a	0.0542217	0.02b	0.075484	0.01ab	0.00783906	0.0079	0.29704
k__Bacteria|p__Proteobacteria|c__Alphaproteobacteria|o__Sphingomonadales|f__Sphingomonadaceae|g__Kaistobacter|s__	0.20a	0.320153	0.03b	0.0255312	0.29ab	0.419735	0.0361	0.494171
k__Bacteria|p__Proteobacteria|c__Alphaproteobacteria|o__Sphingomonadales|f__Sphingomonadaceae|g__Sphingobium|s__	0.01a	0.0134424	0.00b	0.00108367	0.01ab	0.0099306	0.0517	0.511215
k__Bacteria|p__Proteobacteria|c__Alphaproteobacteria|o__Sphingomonadales|f__Sphingomonadaceae|g__Sphingomonas|Other	0.04a	0.0974251	0.00b	0.00379827	0.01ab	0.0158658	0.0049	0.208889
k__Bacteria|p__Proteobacteria|c__Betaproteobacteria|Other|Other|Other|Other	0.00a	0.00155461	0.01b	0.00862219	0.00ab	0.00189101	0.0139	0.475127
k__Bacteria|p__Proteobacteria|c__Betaproteobacteria|o__Burkholderiales|f__Alcaligenaceae|Other|Other	0.01a	0.0117158	0.10b	0.258669	0.01ab	0.0115904	0.0038	0.208889
k__Bacteria|p__Proteobacteria|c__Betaproteobacteria|o__Nitrosomonadales|f__|g__|s__	0.00a	0.000915869	0.04b	0.124968	0.00ab	0.00270762	0.0023	0.208889
k__Bacteria|p__Proteobacteria|c__Betaproteobacteria|o__Nitrosomonadales|f__Nitrosomonadaceae|g__Nitrosovibrio|s__tenuis	0.00a	0.00413422	0.00b	0.00237774	0.03ab	0.074109	0.0526	0.511215
k__Bacteria|p__Proteobacteria|c__Gammaproteobacteria|o__Aeromonadales|f__Aeromonadaceae|g__|s__	0.00a	0.00617622	0.03b	0.0703088	0.00ab	0.0020706	0.0015	0.188
k__Bacteria|p__Proteobacteria|c__Gammaproteobacteria|o__Cardiobacteriales|f__Cardiobacteriaceae|Other|Other	2.14a	3.55289	0.18b	0.0952037	1.15ab	2.49416	0.0258	0.48504
k__Bacteria|p__Proteobacteria|c__Gammaproteobacteria|o__Pasteurellales|f__Pasteurellaceae|g__Aggregatibacter|s__segnis	0.00a	0.0008149	0.00b	0.002274	0.00ab	0.00270848	0.0239	0.48504
k__Bacteria|p__Proteobacteria|c__Gammaproteobacteria|o__Pasteurellales|f__Pasteurellaceae|g__Haemophilus|s__parainfluenzae	0.00a	0.00196337	0.06b	0.174953	0.00ab	0.00480127	0.0177	0.480743
k__Bacteria|p__Proteobacteria|c__Gammaproteobacteria|o__Pasteurellales|f__Pasteurellaceae|g__Pasteurella|Other	0.00a	0.00207004	0.01b	0.0102107	0.00ab	0.00560788	0.0349	0.494171
k__Bacteria|p__Proteobacteria|c__Gammaproteobacteria|o__Pasteurellales|f__Pasteurellaceae|g__Pasteurella|s__multocida	0.09a	0.0804727	2.55b	6.49476	0.50ab	0.666327	0.0043	0.208889
k__Bacteria|p__Proteobacteria|c__Gammaproteobacteria|o__Pseudomonadales|f__Moraxellaceae|Other|Other	0.18a	0.0809591	0.04b	0.0509683	0.13ab	0.110679	0.0015	0.188
k__Bacteria|p__Proteobacteria|c__Gammaproteobacteria|o__Pseudomonadales|f__Moraxellaceae|g__Moraxella|s__	58.03a	30.1848	14.95b	21.5312	33.82ab	31.4933	0.0012	0.188
k__Bacteria|p__Proteobacteria|c__Gammaproteobacteria|o__Pseudomonadales|f__Moraxellaceae|g__Psychrobacter|Other	0.01a	0.00551698	0.00b	0.00216462	0.00ab	0.00665571	0.0179	0.480743
k__Bacteria|p__Proteobacteria|c__Gammaproteobacteria|o__Xanthomonadales|f__Xanthomonadaceae|g__Luteimonas|s__	0.00a	0.0108719	0.02b	0.0531416	0.00ab	0.00174333	0.0331	0.494171
*Means not sharing a common superscript differ significantly (p < 0.05, Dunn's multiple comparison test)
